# Supplementary material for: Nicotinamide mononucleotide restores impaired metabolism, endothelial cell proliferation and angiogenesis in old sedentary male mice
Source: iScience. 2024 Dec 20;28(1):111656. doi: 10.1016/j.isci.2024.111656 (PMC11763620; doi:10.1016/j.isci.2024.111656)
Supplement: Table S3. Pathway enrichment analysis [file mmc2.csv]

	Total Cmpd	Hits	Statistic Q	Expected Q	Raw p	Holm p	FDR
Folate biosynthesis	26	3	96.825	6.6667	1.97E-13	1.18E-11	1.18E-11
Tryptophan metabolism	41	7	78.281	6.6667	8.11E-10	4.79E-08	2.07E-08
Arginine biosynthesis	14	8	67.571	6.6667	1.04E-09	6.01E-08	2.07E-08
Glyoxylate and dicarboxylate metabolism	31	8	54.175	6.6667	7.82E-09	4.46E-07	8.86E-08
Citrate cycle (TCA cycle)	20	7	57.606	6.6667	9.21E-09	5.16E-07	8.86E-08
Pyruvate metabolism	23	3	68.638	6.6667	9.80E-09	5.39E-07	8.86E-08
Arginine and proline metabolism	36	8	52.203	6.6667	1.03E-08	5.58E-07	8.86E-08
Alanine	aspartate and glutamate metabolism	28	11	64.778	6.6667	2.77E-08	1.47E-06	2.08E-07
Tyrosine metabolism	42	4	51.397	6.6667	8.48E-08	4.41E-06	5.65E-07
Glycerophospholipid metabolism	36	6	69.45	6.6667	5.62E-06	0.0002866	3.37E-05
Pentose phosphate pathway	23	4	47.724	6.6667	7.76E-06	0.00038808	4.23E-05
Sphingolipid metabolism	32	3	72.157	6.6667	2.00E-05	0.00097754	9.97E-05
Glycolysis / Gluconeogenesis	26	2	58.545	6.6667	3.52E-05	0.0016877	0.00016228
Glycine	serine and threonine metabolism	33	11	43.268	6.6667	8.18E-05	0.0038458	0.00035068
beta-Alanine metabolism	21	4	38.563	6.6667	0.00013581	0.0062471	0.00053186
Fructose and mannose metabolism	20	5	39.002	6.6667	0.00014183	0.0063823	0.00053186
Valine	leucine and isoleucine biosynthesis	8	5	55.763	6.6667	0.0002295	0.010098	0.00081001
Ether lipid metabolism	20	1	60.79	6.6667	0.0003688	0.015858	0.0012293
Histidine metabolism	16	1	59.224	6.6667	0.00049037	0.020596	0.0015378
Selenocompound metabolism	20	1	58.975	6.6667	0.00051261	0.021017	0.0015378
Glycerolipid metabolism	16	1	57.182	6.6667	0.00070037	0.028015	0.0020011
Nicotinate and nicotinamide metabolism	15	3	34.286	6.6667	0.00087316	0.034053	0.0023814
One carbon pool by folate	9	2	42.451	6.6667	0.0017307	0.065767	0.0045149
Valine	leucine and isoleucine degradation	39	7	34.656	6.6667	0.0020952	0.077523	0.0052381
Nitrogen metabolism	6	1	46.402	6.6667	0.0036681	0.13205	0.0088034
Pantothenate and CoA biosynthesis	20	6	34.723	6.6667	0.0051772	0.1812	0.011947
Phenylalanine metabolism	8	2	26.732	6.6667	0.0080156	0.27253	0.017176
Phenylalanine	tyrosine and tryptophan biosynthesis	4	2	26.732	6.6667	0.0080156	0.27253	0.017176
Cysteine and methionine metabolism	33	9	23.392	6.6667	0.0087722	0.28071	0.017744
Ascorbate and aldarate metabolism	9	4	24.435	6.6667	0.008872	0.28071	0.017744
Amino sugar and nucleotide sugar metabolism	42	10	27.009	6.6667	0.012435	0.37305	0.024067
Pentose and glucuronate interconversions	19	3	22.453	6.6667	0.024311	0.70503	0.045584
Inositol phosphate metabolism	30	3	19.822	6.6667	0.0286	0.80079	0.052
Propanoate metabolism	21	3	20.709	6.6667	0.038365	1	0.067703
Fatty acid degradation	39	2	22.183	6.6667	0.042199	1	0.072342
Galactose metabolism	27	6	14.867	6.6667	0.078752	1	0.13125
Starch and sucrose metabolism	18	4	15	6.6667	0.094187	1	0.15274
alpha-Linolenic acid metabolism	13	1	17.901	6.6667	0.1025	1	0.16184
Porphyrin metabolism	31	2	15.114	6.6667	0.10772	1	0.16572
Butanoate metabolism	15	4	13.841	6.6667	0.11958	1	0.17936
Purine metabolism	70	13	12.784	6.6667	0.12597	1	0.18435
Biotin metabolism	10	1	14.09	6.6667	0.15195	1	0.21707
Pyrimidine metabolism	39	12	11.521	6.6667	0.18496	1	0.25809
Taurine and hypotaurine metabolism	8	4	10.646	6.6667	0.19214	1	0.262
Steroid hormone biosynthesis	87	1	9.8553	6.6667	0.23638	1	0.31517
Lipoic acid metabolism	28	4	9.1741	6.6667	0.25111	1	0.32753
Lysine degradation	30	3	8.6949	6.6667	0.26558	1	0.33903
Biosynthesis of unsaturated fatty acids	36	4	8.2207	6.6667	0.28619	1	0.35774
Terpenoid backbone biosynthesis	18	3	8.0045	6.6667	0.31323	1	0.38354
Vitamin B6 metabolism	9	1	6.2609	6.6667	0.34996	1	0.4156
Primary bile acid biosynthesis	46	2	7.0213	6.6667	0.36297	1	0.4156
Fatty acid biosynthesis	47	1	5.7386	6.6667	0.37154	1	0.4156
Fatty acid elongation	38	1	5.7386	6.6667	0.37154	1	0.4156
Ubiquinone and other terpenoid-quinone biosynthesis	18	1	5.6806	6.6667	0.37404	1	0.4156
Thiamine metabolism	7	1	5.3388	6.6667	0.38924	1	0.42462
Sulfur metabolism	8	1	5.1165	6.6667	0.39957	1	0.42811
Mannose type O-glycan biosynthesis	16	1	4.0344	6.6667	0.45572	1	0.47971
Riboflavin metabolism	4	1	1.7536	6.6667	0.62492	1	0.64647
Glutathione metabolism	28	6	2.0669	6.6667	0.79701	1	0.80882
D-Amino acid metabolism	15	1	0.43236	6.6667	0.80882	1	0.80882
